# Supplementary material for: Canadian status of “not acceptable” drugs as evaluated by Prescrire: A cohort study
Source: PLoS One. 2024 Aug 1;19(8):e0308118. doi: 10.1371/journal.pone.0308118 (PMC11293654; doi:10.1371/journal.pone.0308118)
Supplement: S1 Table — (XLSX) [file pone.0308118.s001.xlsx]

## Sheet: Sheet1
Generic name	Brand name	Indication	New drug (ND)/New indication (NI)	Agency approving drug-indication	Date of approval	EMA withdrawal	Reason not acceptable	Approved in Canada	Type of approval	Notice of Compliance (approval) date	Supplement new drug application under review as of 2024-03-12	Patented Medicine Prices Review Board therapeutic rating	Anatomic-Therapeutic-Chemical 2nd level	Health Canada safety advisory
Adalimumab	Humira	Moderate to severe hidradenitis suppurativa in adults	NI	European Medicines Agency	2016-12-12		Slightly and termporarily reduced number of nodules compared to placebo; uncertain clinical relevance and is too limted to justify exposing patients to immunosuppressant effects	Yes	Standard	2015-12-31			immunosuppressants	Increased risk of hematologic events & increased risk infections when used with anakinra; risk of HBV infection; increased risk of cancer in children & young adults
Alemtuzumab	Lemtrada	Relapsing-remitting multiple sclerosis with active disease defined by clinical or imaging features	ND	European Medicines Agency	2013-09-12		Trials too biased to determine potential value; adverse effects observed in cancer patients also occur at doses used in multiple sclerosis including frequent autoimmune diseases	Yes	Standard	2013-12-12		slight/no	immunosuppressants	Infection related deaths; life-threatening and sometimes fatal cases of haemophagocytic lymphohistiocytosis (HLH), stroke, and glomerulonephritis
Ataluren	Translarna	Duchene muscular dystrophy in children aged 2-4	ND	European Medicines Agency	2014-07-31		Not significantly more effective than placebo; can provoke hypertension and hyperlipidemia, gastrointestinal adverse effects and possible falls and fractures	Submission cancelled before Health Canada decision				no evaluation	other drugs for disorders of the musculo-skeletal system
Ataluren	Translarna	Duchene muscular dystrophy in children aged 5 and older	NI	European Medicines Agency	2019-07-25		Clinical efficacy not demonstrated; risk of hypertesion, hyperlipidemia and perhaps falls and fracture	Submission cancelled before Health Canada decision					other drugs for disorders of the musculo-skeletal system
Atezolizumab	Tecentriq	Inoperable or metastatic triple-negative breast cancer	NI	European Medicines Agency	2021-03-26		Combination of atezolizumab and paclitaxel not been shown to prolong survival compared to paclitaxel alone whereas combination increases the incidence of serious adverse effects	Yes	Standard	2019-09-19			antineoplastic agents	myocarditis; immune-related nephritis; risk of immune-related myositis
Atezolizumab	Tecentriq	Metastatic lung cancer	NI	European Medicines Agency	2017-09-20		Addition to patinum-based chemotherapy does not prolong survival but carries risk of serious adverse effects	Yes	Standard	2018-04-06			antineoplastic agents	myocarditis; immune-related nephritis; risk of immune-related myositis
Bevacizumab	Avastin	First-line treatment of certain types of lung cancer	NI	European Medicines Agency	2016-06-02		Addition of bevacizumab to erlotinib not been shown to prolong survival; combination increases incidence of adverse effects	Not approved for indication evaluated by Prescrire					antineoplastic agents
Bevacizumab	Avastin	In combination with carboplatin and paclitaxel for epithelial ovarian, fallopian tube or primary peritoneal cancer	NI	European Medicines Agency	2011-12-19		No proven impact on median overall survival; leads to additional adverse effects some of which can be fatal	Not approved for indication evaluated by Prescrire					antineoplastic agents
Bevacizumab	Avastin	In combination with carboplatin and paclitaxel with first recurrence of platinum-sensitive epithelial ovarian, fallopian tube or primary peritoneal cancer who have not received prior therapy with bevacizumab	NI	European Medicines Agency	2011-12-19		No proven increase in overall survival but significant, sometimes fatal additional adverse effects	Yes	Standard	2015-05-15			antineoplastic agents	Hypertensive encephalopathy & reversible poserior leukoencephalopathy syndrome; don't use in patients with GI fistulas; microangiopathic anemia with bevacizumab and sunitinib; hypersensitivity and infusion reactions; higher incidence of ovarian failure; infectious endophthalmitis when repackaged & injected intraocular; necrotizing fasciitis
Bezlotoxumab	Zinplava	Clostridium difficile	ND	European Medicines Agency	2018-01-18		Not properly evaluated in patients at high risk of recurrence, increases risks of heart failure	No				no evaluation	immune sera and immunoglobulins
Blinatumomab	Blincyto	Adults with acute lymphoblastic leutemia in remission with residual leukemia cells	NI	European Medicines Agency	2019-01-18		No proven correlation between clearing of residual leukemia cells and reduced risk of relapse or longer survival; adverse effects often serious possibly including higher mortality when used before allogenic transplantation	Yes	Standard	2019-12-19			antineoplastic agents	Risk of pancreatitis
Brentuximab vedotin	Adcetris	Hodgkin lymphoma, after autologous transplantation	NI	European Medicines Agency	2012-10-25		Did not improve survival, serious and sometime fatal adverse effects	Yes	Standard	2017-07-02			antineoplastic agents
Cabozantinib	Cometriq	Medullary thyroid cancer	ND	European Medicines Agency	2014-03-21		Did not prolong survival or improve symptoms; many serious sometimes fatal adverse effects	Not approved for this indication			Yes	no evaluation	antineoplastic agents
Canagliflozin	Invokana	Monotherapy when diet and exercise do not provide adequate control in patients for whom metformin is not appropriate; add-on therapy with other glucose lowering products when these together do not provide adequate control	ND	European Medicines Agency	2013-11-15		No proven efficacy in preventing complications; potentially serious adverse effects	Yes	Standard	2014-05-23		slight/no	drugs used in diabetes	Life-threatening and fatal cases of diabetic ketoacidosis; increased risk of surgical lower limb amputation
Canakinumab	Ilaris	Symptomatic treatment of adults with frequent gouty attacks in whom NSAIDs and colchicine contraindicated and corticosteroids not appropriate	NI	European Medicines Agency	2013-02-18		No clinical trials in patients refractory to several prior treatments; adverse effects mainly include infections, hypersensitivity reactions, dizziness	Not approved for indication evaluated by Prescrire					immunosuppressants
Capsaicin	Qutenza	Peripheral neuropathic pain in adults with diabetes	NI	European Medicines Agency	2015-08-20		No tangible benefit; can cause severe pain after application	Not approved for indication evaluated by Prescrire					anesthetics
Ceritinib	Zykadia	Non-small cell lung cancer	ND	European Medicines Agency	2015-05-06		No comparative trials but numerous, frequent and potentially severe adverse effects	Yes	Standard	2015-03-27		slight/no	antineoplastic agents
Ciclosporin eye drops	Ikervis (Restasis in Canada)	Treatment of severe keratitis in adults with dry eye disease	ND	European Medicines Agency	2015-03-19		No more effective than vehicle alone; frequently cause eye pain and irritation and increased risk of infection	Yes	Standard	2018-08-19		no evaluation	ophthalmologicals
Cladribine	Mavenclad	Multiple sclerosis	NI	European Medicines Agency	2017-08-22		Insufficient evidence of efficacy, serious adverse effects	Yes	Standard	2017-11-30			immunosuppressants
Colchicine + powdered opium + tiemonium	Colchimax	Acute pericarditis	ND	Agence nationale de séurité du medicament et des produits de santé	Not found		Presence of powdered opium and tiemonium masks diarrhea one of first signs of colchicine overdose	No				no evaluation	antigout preparations
Dabrafenib + Trametinib	Tafinlar + Mekinist	Treatment of adults with advanced non-small cell lung cancer with a BRAF V600 mutation	NI	European Medicines Agency	2017-04-03		No impact on survival and often serious adverse effects	Yes	Standard	2018-05-18			antineoplastic agents
Daclizumab	Zinbryta	Multiple sclerosis	ND	European Medicines Agency	2016-07-01	2018-06-28	Efficacy after multiple treatment failures unknown, severe and sometimes fatal adverse effects	Yes	Standard	2016-12-08		slight/no	immunosuppressants
Dapagliflozin	Forxiga	Adjunct to insulin in patients with BMI > 27 when insulin alone does not provide adequate glycemic control	NI	European Medicines Agency	2018-03-05		No demonstrable efficacy in reducing clinical complications but carries risk of sometimes serious adverse effects	Not approved for indication evaluated by Prescrire					drugs used in diabetes
Dapagliflozin	Forxiga	Monotherapy where metformin inappropriate; add-on combination therapy with other products	ND	European Medicines Agency	2012-11-11		No proven impact on morbidity or mortality; as first-line weak hypoglycemic action, especially in patients with renal impairment; risk of urogenital infections, arterial hypotension and dehydration	Yes	Standard	2014-12-12		slight/no	drugs used in diabetes	Life-threatening and fatal cases of diabetic ketoacidosis
Defibrotide	Defitelio	Treatment of severe hepatic veno-occlusive disease in hematopoetic stem-cell transplantation	ND	European Medicines Agency	2013-10-18		Remains to be shown if increases or decreases mortality or has any tangible efficacy; can cause life-threatening bleeding, hypotension and possible hypersensitivity reactions	Yes	Standard	2017-07-10		no evaluation	antithrombotic agents
Denosumab	Prolia	Bone loss associated with long term systemic glucocorticoid therapy in adults with increased risk of fracture	NI	European Medicines Agency	2018-06-08		Not been shown to prevent clinical fractures but has many severe or even fatal adverse effects	Yes	Standard	2018-02-13			drugs for treatment of bone diseases	Risk of severe symptomatic hypocalcemia (warning issued for Xgeva); Risk of atypical femoral fracture
Denosumab	Prolia	Osteoporosis in men with increased risk of fracture	NI	European Medicines Agency	2014-03-06		No proven efficacy but serious adverse effects	Yes	Standard	2014-03-13			drugs for treatment of bone diseases	Risk of severe symptomatic hypocalcemia (warning issued for Xgeva); Risk of atypical femoral fracture
Drospirenone	Slinda (Slynd in Canada)	Oral contraception	ND	Agence nationale de séurité du medicament et des produits de santé	2019-11-21		No evidence of greater contraceptive efficacy than levonorgestrel; carries greater risk of thromboembolism, hyperkalemia and cardiac arrhythmia	Yes	Standard	2021-11-30		no evaluation	sex hormones and modulators of the genital system	Risk of VTE; increased risk of VTE
Eltrombopag	Revolade	Thrombocytopenia in patients with hepatitis C	NI	European Medicines Agency	2010-03-11		Too many potentially life-threatening adverse effects	Yes	Standard	2011-01-12			antihemorrhagics	Risk of severe hepatotoxicity
Equine estrogens + bazedoxifene	Duavive	Estrogen deficiency symptoms in postmenopausal women with a uterus for who treatment with progestin not appropriate	ND	European Medicines Agency	2014-12-16		Risks of venous thromboembolism and hormone-dependent cancers not adequately evaluated	Yes	Standard	2014-10-23		no evaluation	sex hormones and modulators of the genital system
Ertuglifllozin (and combination products)	Steglatro	Type II diabetes	ND	European Medicines Agency	2018-03-21		No proven efficacy and too high a risk of serious adverse effects	Yes	Standard	2018-05-09		slight/no	drugs used in diabetes
Esketamine	Spravato	Treatment resistant depression	ND	European Medicines Agency	2019-12-18		Efficacy of addition of nasal esketamine to oral antidepressant highly uncertain after one month; neuropsychiatric adverse effects are common and addiction and misuse likely	Yes	Standard	2020-05-20		no evaluation	psychoanaleptics
Esketamine	Spravato	Depression with a high risk of suicide	NI	European Medicines Agency	2021-02-04		Uncertain effect on depression symptom scores; more self-harming behaviour and as many suicide attempts as with placebo	Yes	Standard	2020-05-20			psychoanaleptics
Estetrol + drospirenone	Drovelis (Nextstellis in Canada)	Oral contraception	ND	European Medicines Agency	2021-05-19		Insufficiently evaluated estrogen combined with unnecessarily dangerous progestogen	Yes	Standard	2021-03-05		no evaluation	sex hormones and modulators of the genital system
Febuxostat	Adenuric (Uloric in Canada)	Tumour lysis syndrome	NI	European Medicines Agency	2015-04-08		No more effective than allopurinol; excess of fatal adverse effects in febuxostat arm comapred to allopurinol arm	Not approved for indication evaluated by Prescrire					antigout preparations
Fenfluramine	Fintepla	Dravet syndrome	ND	European Medicines Agency	2020-12-18		Higher incidence of convulsive status epilepticus and serious cardiovascular risks in long term	No, removed from market for safety reasons 1998-03-13				no evaluation	antiepileptics
Ferumoxytol	Rienso (Feraheme in Canada)	Iron deficiency anemia in patients with chronic renal failure	ND	European Medicines Agency	2012-06-15		Pharmacovigilance data and results of clinical trial show that serious events are more frequent with ferumoxytol than with iron sucrose	Yes	Standard	2011-12-08		no evaluation	antianemic preparations
Fusidic acid + betamethasone valerate	Dermafusone (Fusibet in Canada)	Eczematour skin rash when secondary bacterial infection is confirmed or suspected	ND	Agence nationale de séurité du medicament et des produits de santé	2018-08-13		Antibiotic which is generally not the best choice for cutaneous application plus topic corticosteroid liable to exacerbate the infection	Yes	Standard	2018-04-12		no evaluation	antibiotics and chemotherapeutics for dermatological use
Guanfacine	Intuniv	ADHD for whom stimulants are not suitable, not tolerated or ineffective	ND	European Medicines Agency	2015-09-17		No proven efficacy in improving family and social relationships; frequent and sometimes severe adverse effects	Yes	Standard	2013-07-05		no evaluation	antihypertensives
Idebenone	Raxone (Catena in Canada)	Treatment of visual impairment in adolescent and adult patients with Leber's Hereditary Optic Neuropahty	ND	European Medicines Agency	2015-09-08		No efficacy in terms of visual acuity; potentially serious adverse effects	Not approved for this indication				no evaluation	psychoanaleptics
Inhaled mannitol	Bronchitol	Treatment of cystic fibrosis in adults as add-on therapy	ND	European Medicines Agency	2012-04-13		No proof of any noteworthy benefit while adverse effects include bronchospasm and hemoptysis	Not approved for this indication				no evaluation	cough and cold preparations
Insulin degludec + liraglutide	Xultophy	Treatment of Type 2 diabetes in combination with oral glucose-lower agents	ND	European Medicines Agency	2014-09-18		Cannot adjust doses of individual drugs; no evidence that combination prevents complications of diabetes	Yes	Standard	2018-04-11		no evaluation	drugs used in diabetes
Ivabradine + carvedilol	Carvecoral	Heart failure	ND	Agence nationale de séurité du medicament et des produits de santé	2017-07-17		Ivabradine has unfavourable harm-benefit balance; not shown to confer any clinical benefit whereeas it exposes patients to risk of cardiac disorders	No				no evaluation	beta blocking agents
Linagliptin	Trajenta	Monotherapy for Type 2 diabetes; in combination with metformin when diet and exercise plus metformin do not provide adequate glycemic control	ND	European Medicines Agency	2011-08-23		No clear efficacy in preventing clinical complications; pharmacovigilance data show risk of immunosuppression, pancreatitis and hypersensitivity reactions	Yes	Standard	2011-07-28		slight/no	drugs used in diabetes
Liraglutide	Saxenda	Adolescents 12 and older with obesity and a body weight greater than 60 kg	NI	European Medicines Agency	2021-04-26		Single trial that did not show reduction in clinical complications; 26 weeks after stopping treatment the effect had receded; can cause GI adverse effects and hypoglycemia in adolescents and exposes them to poorly defined risks	Yes	Standard	2021-02-25			drugs used in diabetes
Loxapine	Adasuve	Mild to moderate agitation in adults with schizophrenia or bipolar disorder	ND	European Medicines Agency	2013-02-20		No comparative trials versus well-established drugs; worrisome risk of bronchospasm; unsuitable mode of administration for agitated uncooperative patients	Not approved for this indication				no evaluation	psycholeptics
Mepolizumab	Nucala	Add-on treatment for severe refractory eosinophilic asthma in adults	ND	European Medicines Agency	2015-12-01		Very modest efficacy; serious concerns about adverse effects	Yes	Standard	2015-12-03		no evaluation	drugs for obstructive airways diseases
Mepolizumab	Nucala	Add-on treatment for severe refractory eosinophilic asthma in adolescents and children 6 years and older	NI	European Medicines Agency	2018-08-27		Inadequate evaluation and unknowns concerning cardiovascular effects, effects on growth and long term cancer risk	Yes	Standard	2020-03-12			drugs for obstructive airways diseases
Misoprostol vaginal insert	Misodel	Inducing labour	ND	Agence nationale de séurité du medicament et des produits de santé	2014-03-06		More adverse effected related to uterine hyperactivity than dinoprostone vaginal insert	Not approved in formulation evaluated by Prescrire				no evaluation	sex hormones and modulators of the genital system
Naltrexone + bupropion	Mysimba (Contrave in Canada)	Adjunct to reduced calorie diet and increased physical activity for management of weight if BMI > 30 or 27 with weight-related comorbities	ND	European Medicines Agency	2015-03-26		Weight loss of only a few kilograms; no evidence prevents complications of obesity; numerous neuropsychiatric adverse effects and potentially serious	Yes	Standard	2018-02-13		no evaluation	antiobesity preparations, excluding diet products
Nintedanib	Ofev	Idiopathic pulmonary fibrosis	ND	European Medicines Agency	2015-01-14		Not shown to prolong survival; prevent fibrosis progression or improve symptoms; very frequent gastrointestinal disorders plus liver damage, thromboembolism, hemorrhage and gastrointestinal perforation	Yes	Standard	2015-06-25		slight/no	antineoplastic agents	drug-induced liver injury
Nintedanib	Ofev	Systemic sclerosis-associated interstitial lung disease	ND	European Medicines Agency	2015-01-14		No evidence extends survival or alleviates symptoms; numerous adverse effects of angiogenesis inhibition; probably carries risk of aneurysm or arterial dissection	Yes	Standard	2015-06-25		slight/no	antineoplastic agents	drug-induced liver injury
Nintedanib	Ofev	Fibrosing interstitial lung disease in which cause of progresson unknown	NI	European Medicines Agency	2021-08-18		No evidence of estended survival or few exacerbations but serious adverse effects of a VEGF inhibitor	Yes	Standard	2020-05-20			antineoplastic agents	drug-induced liver injury
Nivolumab	Opdivo	Hodgkin lymphoma	NI	European Medicines Agency	2016-11-21		Appears to increase risk of GVH disease if patient receives allogenic hemopoetic stem cell transplant; absence of any demonstrated benefit compared to appropriate symptomatic care without antineoplastic medication	Yes	Notice of compliance with conditions	2017-11-10			antineoplastic agents
Obeticholic acid	Ocaliva	Primary biliary cholangitis	ND	European Medicines Agency	2016-12-12		No proven efficacy against clinical consequences, often worsens main symptoms of disease, severe and sometimes fatal hepatic adverse effects	Yes	Notice of compliance with conditions	2017-05-24		moderate	bile and liver therapy
Olaparib	Lynparza	Monotherapy in ovarian cancer without a BRCA mutation	NI	European Medicines Agency	2020-09-24		Not been shown to extend survival; small possibility that is may delay treatment with another cytotoxic drug for a few months seems small advantage weighed against many and sometimes serious adverse effects	Not approved for indication evaluated by Prescrire					antineoplastic agents
Olaparib	Lynparza	Monotherapy for maintenance of patients who are in complete or partial response to platinum-based chemotherapy - ovarian cancer	ND	European Medicines Agency	2014-12-16		No evidence of prolonged survival; frequent and sometimes fatal adverse effects	Yes	Standard	2019-05-06		moderate	antineoplastic agents
Olaparib	Lynparza	Replacement for chemotherapy in certain metastatic pancreatic cancers	NI	European Medicines Agency	2020-07-08		Not compared to continuation of chemotherapy; not shown to extend survival; exposes patients to serious adverse effects	Yes	Standard	2020-02-14			antineoplastic agents
Olmesartan	Alteis or Olmetec	Hypertension in children 6 and over	NI	European Medicines Agency	Not found on EMA website		Evaluation mainly consists of pharmacokinetic data and a dose-ranging study; diarrhea and abdominal pain occur more frequently in children than in adults	Yes	Standard	2012-07-26			agents acting on the renin-angiotensin system
Omalizumab	Xolair	Add-on for treatment of chronic spontaneous urticaria in adults and adolescents with inadequate response to H1 antihistamines	NI	European Medicines Agency	2014-02-28		Only modest and transient efficacy; adverse events can be severe and uncertain long term safety	Yes	Standard	2014-08-26			drugs for obstructive airway diseases	Possible association with increased reisk of cardiovascular problems
Omalizumab	Xolair	Nasal polyposis	NI	European Medicines Agency	2020-08-06		Too little efficacy of uncertain clinical relevance and sometimes serious adverse effects	Yes	Standard	2021-07-19			drugs for obstructive airway diseases	Possible association with increased reisk of cardiovascular problems
Ospemifene	Senshio (Osphena in Canada)	Moderate to severe symptomatic vulvar and vaginal atrophy in post-menopausal women who are not candidates for local estrogen therapy	ND	European Medicines Agency	2015-01-14		Little or no more effective than placebo; troublesome adverse effects such as hot flushes and vulvovaginal and urinary tract infections	Yes	Standard	2021-07-16		no evaluation	sex hormones and modulators of the genital system
Ozanimod	Zeposia	Relapsing-remitting multiple sclerosis	ND	European Medicines Agency	2020-05-20		No more effective than interferon beta at slowing progression of disability; more patients developed liver, lung or ocular disorders; many drug interactions	Yes	Standard	2020-10-02		no evaluation	immunosuppressants
Palbociclib	Ibrance	In combination with aromatase inhibitor or estrogen antagonist fulvestrant in advanced or metastatic breast cancer	ND	European Medicines Agency	2016-11-09		Adding palbociclib to hormonal therapy does not prolong survival; adverse effects are proven, frequent and serious and reduce quality of life	Yes	Notice of compliance with conditions	2016-03-16		slight/no	antineoplastic agents
Panobinostat	Farydak	Multiple myeloma	ND	European Medicines Agency	2015-08-28		Did not prolong survival in patients how have received 1, 2 or 3 lines of chemotherapy; adverse effects frequent and serious affecting almost all vital functions	Submission cancelled before Health Canada decision				no evaluation	antineoplastic agents
Pazopanib	Votrient	Treatment of selective subtypes of advanced soft-tissue sarcoma who have received prior chemotherapy or who have progressed	NI	European Medicines Agency	2012-08-03		No improvement in survival or quality of life; numerous adverse effects including pneumothorax, venous thrombosis and heart failure	Yes	Standard	2012-07-12			antineoplastic agents
Peanut protein	Palforzia	Oral desensitization	ND	European Medicines Agency	2020-12-17		Exposes patients to risk of more allergic reactions in everyday life; harm-benefit balance unfavouragle	No				no evaluation	allergens
Pegloticase	Krystexxa	Treatment of severe debilitating gout iin adults who may also have erosive joint involvement and who have failed to normalize serum uric acid	ND	European Medicines Agency	2013-01-08		Can provoke serious reactions including anaphylaxis, skin infections and possibly serious cardiac adverse effects; little short-term impact on symptoms and long-term effects not evaluated	No				no evaluation	antigout preparations
Pembrolizumab	Keytruda	Hodgkin lymphoma	NI	European Medicines Agency	2017-05-02		Single short non-comparative trial using surrogate endpoints, many sometimes serious adverse effects	Yes	Notice of compliance with conditions	2017-09-08			antineoplastic agents	Stevens-Johnson and toxic epidermal necrolysis
Pemigatinib	Pemazyre	Monotherapy for locally advanced or metastatic cholangiocarcinoma that has progressed after at least one prior line of systematic therapy	ND	European Medicines Agency	2021-03-26		Scant data available from one non-comparative trial leave too many uncertainties; risk of various adverse effects some of which are serious	Yes	Notice of compliance with conditions	2021-09-17		no evaluation	antineoplastic agents
Pentosan polysulfate	Elmiron	Bladder pain syndrome	ND	European Medicines Agency	2017-06-02		Uncertain benefit; serious adverse effects including immune-mediated thrombocytopenia	Yes	Standard	1998-01-19		no evaluation	urologicals
Pertuzumab	Perjeta	Combined with trastuzumab and chemotherapy in treatment of breast cancer at high risk of recurrence	NI	European Medicines Agency	2018-05-31		Compared with placebo survival rate the same and risk of invasive disease almost unchanged but higher risk of adverse effects especially heart failure	Not approved for indication evaluated by Prescrire					antineoplastic agents
Pertuzumab	Perjeta	In combination with trastuzumab and chemotherapy for neoadjuvant treatment	NI	European Medicines Agency	2015-07-28		Adding pertuzumab to trastuzumab + docetaxel prior to surgery did not increase proportion of women whose surgery was less aggressive than intially anticipated; mortality rate seemed higher' increase in adverse effect	Yes	Standard	2021-02-25			antineoplastic agents
Pirfenidone	Esbriet	Mild to moderate ioiopathic pulmonary fibrosis	ND	European Medicines Agency	2011-02-27		Does not slow fibrosis progression or improve survival; many adverse effects some of which can be serious	Yes	Standard	2012-10-01		slight/no	immunosuppressants	elevations of transaminases
Polatuzumab vedotin	Polivy	Large B-cell lymphoma	ND	European Medicines Agency	2020-01-16		Single randomized comparative trial with numerous methodological flaws	Yes	Notice of compliance with conditions	2020-07-09		slight/no	antineoplastic agents
Ponesimod	Ponvory	Relapsing-remitting multiple sclerosis	ND	European Medicines Agency	2021-05-19		Harm-benefit balance no better than teriflunomide, a drug to avoid; adverse effect profile seems as burdensome as that of the other sphingosine 1-phosphate receptor modulators	Yes	Standard	2021-04-28		slight/no	immunosuppressants
Prucalopride	Resolor (Resotran in Canada)	Chronic constipation in men	NI	European Medicines Agency	2015-05-27		Only effective in minority of cases; cardiovascular harms and may cause depression and suicidal ideation	Not approved for indication evaluated by Prescrire					drugs for constipation
Recombinant human parathyroid hormone	Natpar	Chronic hypoparathyroidism not adequately controlled by standard therpay	ND	European Medicines Agency	2017-04-24		Not shown that adding drug to standard treament reduces clinical complications of disease nor those related to supplementation; many uncertainties about possible adverse effects	No				no evaluation	calcium homeostasis
Regorafenib	Stivarga	Gastrointestinal stromal tumours after treatment failure	NI	European Medicines Agency	2014-07-28		No impact on overall survival but adverse effects frequent and serious	Yes	Standard	2013-10-04			antineoplastic agents
Ribociclib	Kisqali	Locally advanced breast or metastatic breast cancer	ND	European Medicines Agency	2017-08-22		Unfavourable harm-benefit balance, does not extend life; frequently provokes severe adverse effects that reduce quality of life	Yes	Standard	2018-03-02		slight/no	antineoplastic agents
Rivaroxaban	Xarelto	Prevention of atherothrombotic events in adults after an acute coronary syndrome	NI	European Medicines Agency	2020-11-16		Not been demonstrated that adding rivaroxaban to either ASA or ASA + clopidrogel has any benefits; risk of serious and fatal bleeds probably underestimated	Yes	Standard	2018-09-14			antithrombotic agents	Increased all-cause mortality, thromboembolic and bleeding events in patients who had transcatheter aortic valve replacement
Roflumilast	Daxas	Maintenance treatment of severe chronic obstructive disease associated with chronic bronchitis	ND	European Medicines Agency	2010-07-05		No tanglible benefit but adverse effects are frequent and sometimes serious; also higher potential for drug interactions	Yes	Standard	2010-11-23		slight/no	drugs for obstructive airway diseases
Romosozumab	Evenity	Severe postmenopausal osteoporosis	ND	European Medicines Agency	2019-12-09		Patients aged 75 or older at risk of excess mortality and possibly cardiovascular events	Yes	Standard	2019-06-17		slight/no	drugs for treatment of bone diseases
Saxagliptin	Onglyza	Monotherapy when metformin is inappropriate; triple therapy in combination with metformin plus a sulphonylurea or insulin	NI	European Medicines Agency	2009-09-30		No proof that it prevents clinical complications of diabetes but an increase in hospitalizations for heart failure in a large trial in patients at high cardiovascular risk	Yes (approved for use with metformin and sulphonylurea or insulin but not as monotherapy)	Standard	2009-09-14			drugs used in diabetes
Saxagliptin + metformin	Komboglyze	Type II diabetes inadequately controlled on metformin alone or those already treated with saxagliptin and metformin separately	ND	European Medicines Agency	2011-11-24		Do not use gliptins and fixed-dose combinations of oral hypoglycemic agents	Yes	Standard	2012-07-09		slight/no	drugs used in diabetes
Selexipag	Uptravi	Pulmonary arterial hypertension	ND	European Medicines Agency	2016-05-12		Excess mortality and numerous adverse effects linked to vasodilation	Yes	Standard	2016-01-20		slight/no	antithrombotic agents
Simvastatin + fenofibrate	Cholib	Adults with high cardiovascular risk with mixed dyslipidemia	ND	European Medicines Agency	2013-08-26		Fenofibrate should be avoided as monotherapy or in combination with simvastatin; not been shown to prevent cardiovascular events or death but has potentially serious adverse effects	No				no evaluation	lipid modifying agents
Siponimod	Mayzent	Secondary progressive multiple sclerosis	ND	European Medicines Agency	2020-01-13		Could be as dangerous as fingolimod and evidence for efficacy is weak; unfavourable harm-benefit balance	Yes	Standard	2020-02-20		slight/no	immunosuppressants
Solriamfetol	Sunosi	Excessive daytime sleepiness in adults with narcolepsy or obstructive sleep apnea	ND	European Medicines Agency	2020-01-16		Not been shown to be an advance over other drugs in narcolepsy; modest efficacy in obstructive sleep apnea ; short-term adverse effects typical of amphetamines; studied patients only exposed for less than one year which is insufficient to rule out serious cardiovascular adverse effects	Yes	Standard	2021-05-13		no evaluation	psychoanaleptics
Sorafenib	Nexavar	Treatment of progressive, locally advanced or metastatic thyroid cancinoma refractory to radioactive iodine	NI	European Medicines Agency	2014-05-23		Trial design does not allow reliable analysis of survival; numerous sometimes serious adverse effects	Yes	Standard	2014-06-27			antineoplastic agents
Strontium ranelate	Protelos	Treatment of osteoporosis in adult men at increased risk of fracture	NI	European Medicines Agency	2012-05-24	2014-05-23	Increasingly numerous and potentially serious adverse effects; no preventive effect on symptomatic fractures	No					drugs for treatment of bone diseases
Telavancin	Vibativ	Treatment of nosocomial pneumonia caused by methicillin-resistant S. aureus	ND	European Medicines Agency	2011-09-02		No evidence it is more effective than vancomycin but it is more toxic	Yes	Standard	2009-09-29		no evaluation	antibacterials for systemic use
Tenofovir aalfenamide + emtricitabine + elvitegravir + cobicistat	Genvoya	HIV in children	NI	European Medicines Agency	2017-12-08		No studies to determine optimum dose; studies only in 23 children - too few to have high probability of detecting increased incidence of adverse effects	Yes	Standard	2018-06-19			antivirals for systemic use
Teriflunomide	Aubagio	Relapsing-remitting multiple sclerosis	ND	European Medicines Agency	2022-11-09		No evidence it delays progression; no superiority over interferon beta-1a in terms of relapse; burdensome adverse effect profile	Yes	Standard	2013-11-14		slight/no	immunosuppressants
Tigecycline	Tygacil	Complicated skin and soft tissue infections in children and complicated intra-abdominal infections	NI	European Medicines Agency	2015-05-28		Unfavourable harm-benefit balance in adults and no comparative trials in pediatric setting	Not approved for indication evaluated by Prescrire					antibacterials for systemic use
Tolvaptan	Jinarc	Slow progression of cyst development and renal insufficiency of autosomal dominant polycystic kidney disease	ND	European Medicines Agency	2015-05-27		No proven efficacy against clinical consequences; can provoke serious adverse effects	Yes	Standard	2015-02-25		no evaluation	diuretics	Risk of liver injury
Trastuzumab (subcutaneous)	Herceptin	Metastatic and non-metastatic breast cancer overexpressing HER-2 protein	ND	European Medicines Agency	2018-09-24		Some adverse effects more frequent with subcutaneous version versus IV version	Yes	Standard	2018-09-11		no evaluation	antineoplastic agents
Varenicline	Champix	Explicitly encouraged additional course of treatment after failure to quit smoking during initial therapy	NI	European Medicines Agency	2014-06-06		Since no comparison with nicotine, not shown that a second attempt to quit smoking with varenicline offers any advantages but exposes patients to adverse effects	Not approved for indication evaluated by Prescrire					other nervous system drugs
Vildagliptin	Galvus	Monotherapy in Type II diabetes for whom metformin is inappropriate	NI	European Medicines Agency	2012-01-30		Hepatotoxic	No					drugs used in diabetes
